# Supplementary material for: The Impact of Nonmotor Symptoms on Health-Related Quality of Life in Parkinson’s Disease: A Network Analysis Approach
Source: J Clin Med. 2023 Mar 29;12(7):2573. doi: 10.3390/jcm12072573 (PMC10094983; doi:10.3390/jcm12072573)
Supplement: Supplementary file 1 [file jcm-12-02573-s001.zip]

Archive with 1 entries (1 files):
- jcm-2255110-supplementary.pdf
